# Supplementary material for: Protective Effect of High Adherence to Mediterranean Diet on the Risk of Incident Type-2 Diabetes in Subjects with MAFLD: The Di@bet.es Study
Source: Nutrients. 2024 Nov 4;16(21):3788. doi: 10.3390/nu16213788 (PMC11548257; doi:10.3390/nu16213788)
Supplement: Supplementary file 1 [file nutrients-16-03788-s001.zip]

Archive with 1 entries (1 files):
- nutrients-3268870-supplementary.pdf
